# Supplementary material for: The Drosophila‐parasitizing wasp Leptopilina heterotoma: A comprehensive model system in ecology and evolution
Source: Ecol Evol. 2023 Jan 23;13(1):e9625. doi: 10.1002/ece3.9625 (PMC9871341; doi:10.1002/ece3.9625)
Supplement: Supplementary file 1 — Table S1. [file ECE3-13-e9625-s001.xlsx]

## Sheet: SupplementaryTable1GuildParasit
The Drosophila-parasitizing wasp Leptopilina heterotoma: A comprehensive model system in ecology and evolution
Maude Quicray*, Léonore Wilhelm*, Thomas Enriquez, Shulin He, Mathilde Scheifler & Bertanne Visser
*co-first authors
Evolution and Ecophysiology group, Department of Functional and Evolutionary Entomology, University of Liège - Gembloux Agro-Bio Tech, Passage des Déportés 2, 5030 Gembloux, Belgium
Supplementary Table 1. List of the guild Drosophila-parasitoids from the DROP database.
Family	Genus	Species
Braconidae	Aphaereta	minuta
Braconidae	Aphaereta	scaptomyzae
Braconidae	Aphaereta	pallipes
Braconidae	Aphaereta	aotea
Braconidae	Areotetes	striatiferus
Braconidae	Areotetes	carinuliferus
Braconidae	Asobara	citri
Braconidae	Asobara	gahani
Braconidae	Asobara	tabida
Braconidae	Asobara	rufescens
Braconidae	Asobara	brevicauda
Braconidae	Asobara	elongata
Braconidae	Asobara	mesocauda
Braconidae	Asobara	triangulata
Braconidae	Asobara	unicolorata
Braconidae	Asobara	japonica
Braconidae	Asobara	rossica
Braconidae	Asobara	leveri
Braconidae	Asobara	pleuralis
Braconidae	Asobara	persimilis
Braconidae	Asobara	ajbelli
Braconidae	Asobara	albiclava
Braconidae	Asobara	antipoda
Braconidae	Asobara	orientalis
Braconidae	Asobara	kenyaensis
Braconidae	Asobara	turneri
Braconidae	Asobara	bactrocerae
Braconidae	Aspilota	albertica
Braconidae	Aspilota	angusta
Braconidae	Aspilota	parecur
Braconidae	Aspilota	villosa
Braconidae	Aspilota	concolor
Braconidae	Aspilota	andyaustini
Braconidae	Dinotrema	barrattae
Braconidae	Dinotrema	philipi
Braconidae	Dinotrema	longworthi
Figitidae	Ganaspis	brasiliensis
Figitidae	Ganaspis	seticornis
Figitidae	Ganaspis	hookeri
Figitidae	Ganaspis	xanthopoda
Figitidae	Ganaspis	mundata
Figitidae	Ganaspis	mahensis
Figitidae	Ganaspis	tenuicornis
Figitidae	Kleidotoma	dolichocera
Figitidae	Kleidotoma	psiloides
Figitidae	Kleidotoma	bicolor
Figitidae	Kleidotoma	filicornis
Figitidae	Kleidotoma	icarus
Figitidae	Kleidotoma	tetratoma
Figitidae	Leptolamina	ponapensis
Figitidae	Leptolamina	gressitti
Figitidae	Leptolamina	papuensis
Figitidae	Leptolamina	seychellensis
Figitidae	Leptopilina	maia
Figitidae	Leptopilina	decemflagella
Figitidae	Leptopilina	leipsi
Figitidae	Leptopilina	boulardi
Figitidae	Leptopilina	clavipes
Figitidae	Leptopilina	heterotoma
Figitidae	Leptopilina	victoriae
Figitidae	Leptopilina	lasallei
Figitidae	Leptopilina	orientalis
Figitidae	Leptopilina	freyae
Figitidae	Leptopilina	guineaensis
Figitidae	Leptopilina	ryukyuensis
Figitidae	Leptopilina	japonica
Figitidae	Leptopilina	pacifica
Figitidae	Leptopilina	tokioensis
Figitidae	Leptopilina	tsushimaensis
Figitidae	Leptopilina	longipes
Figitidae	Leptopilina	rugipunctata
Figitidae	Leptopilina	fimbriata
Figitidae	Leptopilina	mahensis
Figitidae	Leptopilina	rufipes
Figitidae	Leptopilina	atraticeps
Figitidae	Leptopilina	cupulifera
Figitidae	Leptopilina	australis
Braconidae	Opiognathus	pactus
Braconidae	Opius	bellus
Braconidae	Opius	cinerariae
Braconidae	Opius	crenuliferus
Braconidae	Opius	monilipalpis
Braconidae	Opius	pallipes
Braconidae	Opius	youi
Braconidae	Opius	trimaculatus
Braconidae	Opius	pteridiophilus
Braconidae	Opius	pterus
Pteromalidae	Pachycrepoideus	vindemmiae
Braconidae	Phaenocarpa	tacita
Braconidae	Phaenocarpa	conspurcator
Braconidae	Phaenocarpa	drosophilae
Figitidae	Rhoptromeris	villosa
Figitidae	Rhoptromeris	rufiventris
Figitidae	Rhoptromeris	nigriventris
Figitidae	Rhoptromeris	heptoma
Pteromalidae	Spalangia	erythromera
Pteromalidae	Spalangia	drosophilae
Encyrtidae	Tachinaephagus	zealandicus
Braconidae	Tanycarpa	bicolor
Braconidae	Tanycarpa	punctata
Braconidae	Tanycarpa	chors
Pteromalidae	Trichomalopsis	dubia
Pteromalidae	Trichomalopsis	sarcophagae
Pteromalidae	Trichomalopsis	microptera
Diapriidae	Trichopria	drosophilae
Diapriidae	Trichopria	anastrephae
Diapriidae	Trichopria	modesta
Pteromalidae	Vrestovia	fidenas
